# Supplementary material for: Optimizing the Extraction of the Polyphenolic Fraction from Defatted Strawberry Seeds for Tiliroside Isolation Using Accelerated Solvent Extraction Combined with a Box–Behnken Design
Source: Molecules. 2024 Jun 27;29(13):3051. doi: 10.3390/molecules29133051 (PMC11243754; doi:10.3390/molecules29133051)
Supplement: Supplementary file 1 [file molecules-29-03051-s001.zip]

Archive with 1 entries (1 files):
- molecules-3039728-supplementary.pdf
